# Supplementary material for: Macrocycle-based covalent organic networks for ultrafast sub–1-Å precision ion sieving
Source: Sci Adv. 2026 Apr 17;12(16):eaed0804. doi: 10.1126/sciadv.aed0804 (PMC13089350; doi:10.1126/sciadv.aed0804)
Supplement: Supplementary file 2 — Movies S1 and S2 [file sciadv.aed0804_movies_s1_and_s2.zip]

Archive with 2 entries (2 files):
- sciadv.aed0804_movie_s1.mp4
- sciadv.aed0804_movie_s2.mp4
